# Supplementary material for: Immunotoxicity and Transcriptome Analyses of Zebrafish (Danio rerio) Embryos Exposed to 6:2 FTSA
Source: Toxics. 2023 May 15;11(5):459. doi: 10.3390/toxics11050459 (PMC10222677; doi:10.3390/toxics11050459)
Supplement: Supplementary file 1 [file toxics-11-00459-s001.zip]

Archive with 1 entries (1 files):
- toxics-2321428-supplementary.pdf
